# Supplementary material for: Characterization of a prognostic model for lung squamous cell carcinoma based on eight stemness index-related genes
Source: BMC Pulm Med. 2022 Jun 8;22:224. doi: 10.1186/s12890-022-02011-0 (PMC9178800; doi:10.1186/s12890-022-02011-0)
Supplement: Supplementary file 2 — Additional file 2: Table S1. The results of differential expression analysis. [file 12890_2022_2011_MOESM2_ESM.xlsx]

## Sheet: matched-TCGA-LUSC-immune-exp-te
Table S1 the results of differential expression analysis.
Symbol	ID	TCGA-37-A5EL-01	TCGA-63-A5MY-01	TCGA-56-A4BX-01	TCGA-77-7139-01	TCGA-37-A5EN-01	TCGA-NC-A5HT-01	TCGA-77-8148-01	TCGA-L3-A524-01	TCGA-96-A4JK-01	TCGA-85-8070-01	TCGA-77-A5G3-01	TCGA-94-8490-01	TCGA-J1-A4AH-01	TCGA-33-AASL-01	TCGA-56-7823-01	TCGA-85-A4QR-01	TCGA-85-A512-01	TCGA-63-A5MW-01	TCGA-66-2756-01	TCGA-98-A53I-01	TCGA-94-A5I4-01	TCGA-NC-A5HL-01	TCGA-37-5819-01	TCGA-70-6723-01	TCGA-33-4532-01	TCGA-66-2792-01	TCGA-77-8156-01	TCGA-56-8083-01	TCGA-56-A4ZK-01	TCGA-85-A5B5-01	TCGA-58-A46N-01	TCGA-56-7579-01	TCGA-51-4081-01	TCGA-39-5037-01	TCGA-NC-A5HO-01	TCGA-34-5231-01	TCGA-85-7696-01	TCGA-66-2794-01	TCGA-43-7657-01	TCGA-77-8128-01	TCGA-NC-A5HK-01	TCGA-60-2726-01	TCGA-O2-A52S-01	TCGA-58-8392-01	TCGA-NC-A5HG-01	TCGA-18-4083-01	TCGA-33-AASJ-01	TCGA-NC-A5HI-01
	pvalue	Low	Low	Low	Low	Low	Low	Low	Low	Low	Low	Low	Low	Low	Low	Low	Low	Low	Low	Low	Low	Low	Low	Low	Low	Low	Low	Low	Low	Low	Low	Low	Low	Low	Low	Low	Low	Low	Low	Low	Low	Low	Low	Low	Low	Low	Low	Low	Low
CD47	2.26e-11	5.29286	0.843073	2.38917	3.35263	3.97362	2.83865	3.92291	3.52106	4.29346	3.02896	3.52952	4.02125	3.3894	4.41412	2.42845	4.15918	3.45265	4.10622	3.51546	4.07811	2.95969	3.62255	3.67715	3.14518	2.49359	4.40161	3.5593	3.67719	3.79905	2.85794	4.38876	2.96048	3.42927	3.73354	4.05393	4.00496	4.33428	3.22454	4.53083	2.69244	6.34902	4.79597	3.35308	3.67093	2.92806	3.43639	3.35999	3.78637
HAVCR2	2.99e-09	1.16535	0.237534	0.820127	1.67787	1.43989	0.364444	2.01052	2.00655	2.20564	0.641016	1.80435	0.77876	1.4126	1.5578	1.16316	0.209919	1.67453	1.76456	2.11605	2.7559	1.54443	2.60768	1.76752	1.07323	1.4609	2.02042	3.51297	0.725393	2.7177	1.40711	0.939053	2.36973	1.23142	0.524238	1.28828	1.76331	1.99302	3.60845	1.44974	1.08514	1.2028	2.03611	2.42432	1.04919	0.764289	2.45586	1.21411	1.32908
SIRPA	5.1e-06	2.48601	0.657056	2.50987	4.28188	3.09803	0.879673	2.80941	3.93721	4.45503	0.870112	2.99178	4.88315	4.32719	2.84565	4.1019	0.376401	3.83788	3.3759	2.43747	3.97462	3.33373	3.57568	2.25446	3.22576	2.10166	3.24028	4.08234	3.79134	4.93627	2.85538	1.58784	4.03861	4.68834	3.27702	2.73142	3.94718	2.98248	3.84338	3.98339	3.10826	4.8047	3.93137	4.65713	3.49177	2.4767	3.32774	1.52105	2.88604
ICOS	0.00280034	0.217936	0.0323996	0	0.674297	0.588151	0.0705248	0.374712	0.747398	0.778845	0.215258	0.404005	0.129043	0.335681	0.383503	0.428372	0.174683	0.554836	0.65399	0.610488	1.54483	0.569158	1.0567	0.798862	0.207413	0.211079	0.620019	1.40506	0.193863	0.690265	0.367521	0.324742	0.378234	0.219925	0.225168	0.666154	0.961348	0.785972	1.59599	0.108823	0.176765	0.189167	1.01671	1.04144	0.189649	0.124283	0.80396	0.327409	0.344848
CD274	0.0184368	0.284591	2.05442	1.69008	4.83901	1.96016	0.505218	1.66883	0.998672	1.31982	4.58187	4.34639	1.29035	3.59327	1.89111	1.53901	1.36727	1.51429	0.611824	0.719934	1.97247	1.02424	5.06363	0.786266	0.706897	1.19521	3.9084	2.02941	0.289534	4.05911	3.35606	3.5192	0.58278	1.89271	2.08183	0.889354	1.22377	1.17049	4.17957	0.547171	1.40724	4.19697	0.823357	1.80604	2.68313	0.272105	5.21563	3.61525	0.782044
TNFRSF9	0.0198791	0.184287	0.0271219	0.00406559	0.6074	0.425553	0.0878584	0.469406	0.469995	0.725472	0.119601	0.516191	0.311576	0.317604	0.353398	0.410874	0.0570439	0.495723	0.415357	0.427175	1.30983	0.417302	1.12708	0.459519	0.311418	0.433254	0.439781	1.20562	0.209424	0.950434	0.297864	0.247462	0.641772	0.459706	0.231075	0.926656	1.22599	0.484059	1.70114	0.233095	0.209844	0.498147	0.425104	1.01215	0.203347	0.117123	1.01405	0.532404	0.263695
BTLA	0.0313875	0.0256648	0.0155442	0.0276219	0.711245	1.04358	0.0256261	0.21533	0.559371	0.339736	0.124929	0.274657	0.0783167	0.289917	0.10999	0.0970232	0.0165123	0.246607	0.506607	0.200088	0.963365	0.391138	0.561737	0.288826	0.0340997	0.0845898	0.299211	0.839201	0.039053	0.305624	0.265394	0.505357	0.0322054	0.0530924	0.0526718	0.147181	0.275014	0.429331	0.637644	0.0510722	0.0576919	0.095376	0.516346	0.417171	0.0887931	0	0.760648	0.10626	0.228625
TNFRSF4	0.045667	0.994824	0.406848	0.563198	1.65645	1.79208	1.10765	2.22102	2.22357	2.09524	0.992203	0.944162	0.88818	1.20698	1.53622	1.31867	0.531173	1.1119	1.3698	1.70885	2.70063	1.65794	1.95678	3.26442	0.401762	0.837513	0.959281	2.85969	1.19032	2.32077	1.33256	0.945707	0.951209	0.888528	0.695148	1.6979	1.76042	1.37124	1.67866	1.04118	1.33055	1.53545	2.04314	1.74777	0.871497	3.76734	1.86303	0.813782	1.10618
PDCD1	0.0566079	1.32577	0.0667587	0.0241818	0.705048	1.30739	0.0983087	0.66776	0.758718	1.66311	0.33211	1.05756	0.725647	0.709349	1.14551	0.610863	0.0708391	0.321854	1.02537	0.692187	2.61795	0.312732	2.10717	1.28672	0.814039	0.651007	0.488569	2.77999	2.33766	1.33125	0.425876	0.544475	0.259893	0.104232	0.0116795	1.15667	0.97069	0.667018	2.71558	0.595642	0.255399	2.06874	2.20059	1.68399	0.199148	0.248057	1.35525	0.874097	0.792429
CTLA4	0.0664688	0.722009	0.117706	0.0360214	0.851741	1.6084	0.179923	1.31781	0.835215	1.2431	0.501679	0.678183	0.208707	0.671214	0.645345	0.557547	0.124769	1.02107	1.46318	0.659375	1.88475	1.00989	2.18151	1.17767	0.369567	0.563046	0.680655	2.13824	0.163017	1.66548	0.962721	0.553215	0.499115	0.366813	0.314018	0.966072	1.30438	1.4184	1.85394	0.257615	0.254736	0.630629	1.69669	1.76763	0.221631	0.212898	1.39303	0.682514	1.12373
TIGIT	0.11467	0.720893	0.12269	0.0580602	0.945286	1.53222	0.091213	1.43818	0.894356	1.37645	0.405363	0.982467	0.463861	0.66915	0.95131	0.357817	0.375113	0.441797	1.08348	0.581718	2.12143	0.682463	1.71106	1.07293	0.934289	0.411284	0.597335	2.43291	0.109841	1.2842	0.621065	0.410194	0.228074	0.217255	0.0868726	0.99255	1.16502	1.28482	2.36457	0.146561	0.387116	0.845153	1.17318	1.24217	0.932564	0.245581	1.3962	0.560353	1.67299
VTCN1	0.30376	4.00688	0.661875	6.50261	0.644841	2.87397	5.98386	1.41743	0.38685	1.61064	1.87242	4.57219	0.437539	3.05749	3.26835	5.12045	4.54646	3.14398	1.0062	0.149283	2.12597	3.37839	0.258605	0.24161	4.41811	2.87534	3.52857	4.23039	1.5328	2.22423	4.26756	4.44524	2.07214	1.573	4.0252	2.06077	0.131926	3.9386	1.79693	3.52588	3.62858	1.02111	2.77458	0.447089	5.28049	0.457762	2.59833	3.91748	2.16776
LAG3	0.865208	1.09392	0.644787	0.867363	1.23288	1.24833	0.962378	1.57235	1.67043	2.48452	1.85848	1.52603	1.38939	1.25628	1.91811	1.21315	1.96734	0.783789	1.85605	1.38281	2.51533	1.48975	2.64911	2.43578	1.32666	1.12016	0.924782	3.1502	0.972799	2.09737	1.50205	0.954115	0.583414	0.726242	0.782186	1.74441	2.1664	0.930843	3.57518	0.695983	0.599054	1.4376	2.46016	2.41445	0.372263	1.05461	2.42286	1.35885	1.07286
[truncated: 446 more columns]
